# Supplementary material for: The utilization of Blaptica dubia cockroaches as an in vivo model to test antibiotic efficacy
Source: Sci Rep. 2021 Dec 14;11:24004. doi: 10.1038/s41598-021-03486-3 (PMC8671488; doi:10.1038/s41598-021-03486-3)
Supplement: Supplementary file 1 — Supplementary Table 1. [file 41598_2021_3486_MOESM1_ESM.xlsx]

## Sheet: Sheet1
Table S1. Raw endpoint survival data of OS cockroaches and Galleria mellonella waxworms (WW). Insects were infected with the dose of bacteria indicated and monitored for viability.
		End Point Survival
		Day 7	Day 5
		Roach	WW
Groups	CFU
A. baumannii
	6.5 x 10^7	12/20	ND
	6.5 x 10^6	27/30	4/10
	6.5 x 10^5	2017-10-10	9/10
	6.5 x 10^4	2017-09-10	7/10
	6.5 x 10^3	2017-10-10	8/10
	6.5 x 10^2	2017-10-10	7/10
E. coli
	2.87 x 10^7	0/20	ND
	2.87 x 10^6	22/30	1/10
	2.87 x 10^5	2017-10-10	0/10
	2.87 x 10^4	2017-10-10	5/10
	2.87 x 10^3	2017-10-10	9/10
	2.87 x 10^2	2017-10-10	9/10
K. pneumoniae
	13700000	0/20	ND
	1370000	2018-11-30	0/10
	137000	30/30	7/10
	13700	30/30	10/10
	1370	2017-10-10	10/10
	137	2017-10-10	9/10
S. aureus MRSA
	22600000	18/20	ND
	2260000	29/30	2/10
	226000	2017-10-10	9/10
	22600	2017-10-10	10/10
	2260	2017-10-10	10/10
	226	2017-10-10	10/10
	PBS	39/40	19/20
	No injection Control	30/30	2018-10-10
	ND = not determined
