# Supplementary material for: The utilization of Blaptica dubia cockroaches as an in vivo model to test antibiotic efficacy
Source: Sci Rep. 2021 Dec 14;11:24004. doi: 10.1038/s41598-021-03486-3 (PMC8671488; doi:10.1038/s41598-021-03486-3)
Supplement: Supplementary file 2 — Supplementary Table 2. [file 41598_2021_3486_MOESM2_ESM.xlsx]

## Sheet: Sheet1
	Table S2. Survival of OS cockroaches after antibiotic administration. Antibiotics were administered once at the dose indicated. Subsequently, these insects were monitored for morbidity and mortality.
	At no time did the cockroaches show signs of morbidity or mortality throughout this experiment.
			B. dubia cockroach viability (viable cockroach # / total)
			24h	48h	72h	96h	120h
	Ampiciilin	5 mg	15/15	12/12	9/9	6/6	3/3
		0.5 mg	15/15	12/12	9/9	6/6	3/3
		0.05 mg	15/15	12/12	9/9	6/6	3/3
		0.005 mg	15/15	12/12	9/9	6/6	3/3
	Carbenicillin	5 mg	15/15	12/12	9/9	6/6	3/3
		0.5 mg	15/15	12/12	9/9	6/6	3/3
		0.05 mg	15/15	12/12	9/9	6/6	3/3
		0.005 mg	15/15	12/12	9/9	6/6	3/3
	Cefotaxime	5 mg	15/15	12/12	9/9	6/6	3/3
		0.5 mg	15/15	12/12	9/9	6/6	3/3
		0.05 mg	15/15	12/12	9/9	6/6	3/3
		0.005 mg	15/15	12/12	9/9	6/6	3/3
